# Supplementary material for: Determinants and economic burden of HIV/AIDS in Iran: a prospective study
Source: BMC Health Serv Res. 2023 Mar 14;23:251. doi: 10.1186/s12913-023-09229-6 (PMC10012526; doi:10.1186/s12913-023-09229-6)
Supplement: Supplementary file 1 — Supplementary Material 1. The data on the Determinants and economic burden of HIV/AIDS in Iran in 2022 [file 12913_2023_9229_MOESM1_ESM.xlsx]

## Sheet: Sheet1
Row1	CenterNumber	Sex	Age	Maritalstatus	Education	jobbeforeHIV	jobafterHIV	Jobchange	UnemploymentHIV	place	Havinginsurance	Typeofinsurance	Supplementaryinsurance	Headofhousehold	Fixedplacetolive	Durationofinfection	Diseasestage	Riskfactor	Addiction	Injection	Coinjection	Prison	Unsafesexualbehavior	Sexualintercoursewithanonsp	Multiplesexualpartners	Sexuallytransmitteddiseases	Row2	Type	Name	Cost1	Cost2	Row3	Attractrevenue1	Decreaseinincome1	Travelcost1	Row4	NumberofUnemploymentDaysPati	Lostincome1	NumberofUnemploymentDayscomp	Lostincome2	NumberofUnemploymentDayspati	Lostincome3	Total	AS	AT	AU	AV	AW	AX
1	1	male	45	1	3	3	3	No	No	urbun	Yes	1	No	Yes	Yes	186	1	1	Yes	Yes	No	Yes	No	No	No	No	1	1	2	0	1710000	1	0.4	0.5	480000	1	47	41602755	0	0	0	0	41602755
2	1	female	37	1	3	6	6	No	No	urbun	Yes	1	No	No	Yes	129	1	3	No	No	No	No	No	No	No	No	1	1	3	0	2592000	2	0.5	0	800000	2	0	0	0	0	0	0	0
3	1	male	12	5	4	7	11	No	No	urbun	Yes	1	No	No	Yes	129	1	4	No	No	No	No	No	No	No	No	1	1	1	0	3492000	3	0.3	0	320000	3	0	0	0	0	0	0	0
4	1	female	26	1	4	6	6	No	No	urbun	No	0	No	No	Yes	27	1	2	No	No	No	No	Yes	Yes	Yes	No	1	1	25	750000	0	4	0	0	400000	4	0	0	0	0	0	0	0
5	1	female	36	1	5	6	6	No	No	urbun	Yes	2	No	No	Yes	28	1	3	No	No	No	No	No	No	No	No	1	2	1	0	492000	5	0.1	0	9600000	5	0	0	0	0	0	0	0
6	1	female	39	1	6	3	3	No	No	urbun	Yes	3	No	No	Yes	109	1	3	No	No	No	No	No	No	No	No	1	3	1	0	1300000	6	0	0	800000	6	0	0	0	0	0	0	0
7	1	female	42	1	3	6	6	No	No	urbun	Yes	2	No	No	Yes	42	1	3	No	No	No	No	Yes	Yes	No	No	1	5	1	0	2070000	7	0.6	0.8	800000	7	0	0	0	0	0	0	0
8	1	female	6	5	1	0	0	No	No	urbun	Yes	2	No	No	Yes	43	1	4	No	No	No	No	No	No	No	No	1	5	2	0	23745000	8	0.8	0.8	1200000	8	0	0	0	0	0	0	0
9	1	male	43	1	4	3	3	No	No	urbun	Yes	2	No	Yes	Yes	138	1	2	Yes	No	No	Yes	Yes	Yes	Yes	No	1	5	4	0	1168749	9	0.8	0.5	800000	9	12	10917035	0	0	0	0	10917035
10	1	male	40	3	4	3	2	No	No	urbun	No	0	No	No	Yes	42	1	2	Yes	No	No	Yes	Yes	Yes	Yes	Yes	1	13	1	0	2800000	10	0	1	340000	10	2	1770330	0	0	0	0	1770330
11	1	male	34	3	3	3	3	No	No	urbun	No	0	No	Yes	Yes	10	1	2	No	No	No	Yes	Yes	Yes	Yes	Yes	1	13	2	0	500000	11	0	0	150000	11	11	9736815	0	0	0	0	9736815
12	1	female	52	1	3	6	6	No	No	urbun	Yes	2	No	No	Yes	6	1	5	No	No	No	No	No	No	No	No	1	14	1	1200000	6420000	12	0.5	0	600000	12	0	0	6	5310990	0	0	5310990
13	1	female	5	5	1	0	0	No	No	urbun	Yes	2	No	No	Yes	6	1	4	No	No	No	No	No	No	No	No	2	1	4	0	2547000	13	0	0	600000	13	0	0	0	0	0	0	0
14	1	female	45	1	4	6	6	No	No	rural	Yes	1	No	No	Yes	48	1	3	No	No	No	No	No	No	No	No	2	1	5	0	5094000	14	0.05	0	50000	14	0	0	1	885165	0	0	885165
15	1	male	54	1	3	3	3	No	No	rural	Yes	1	No	Yes	Yes	48	1	2	Yes	No	No	Yes	Yes	Yes	No	No	2	2	1	0	820000	15	0.05	0	50000	15	5	4425825	0	0	0	0	4425825
16	1	male	45	1	5	4	2	No	No	urbun	No	0	No	Yes	Yes	20	1	3	No	No	No	No	No	No	No	No	2	3	1	0	1300000	16	1	1	300000	16	90	79664850	0	0	0	0	79664850
17	1	female	27	1	1	6	6	No	No	urbun	No	0	No	No	Yes	48	1	3	No	No	No	No	No	No	No	No	2	5	1	0	2070000	17	0.05	0	40000	17	0	0	1	590110	0	0	590110
18	1	male	23	1	1	3	3	No	No	urbun	No	0	No	Yes	Yes	74	1	1	Yes	Yes	No	No	No	No	No	No	2	5	2	0	23745000	18	0.05	0	40000	18	3	2360440	0	0	0	0	2360440
19	1	male	58	1	5	4	10	No	No	urbun	Yes	3	No	Yes	Yes	25	1	2	No	No	No	Yes	Yes	Yes	No	No	2	5	4	0	1168749	19	0.5	0.5	120000	19	90	79664850	0	0	0	0	79664850
20	1	male	40	1	3	4	2	No	No	urbun	Yes	2	No	Yes	Yes	108	1	2	No	No	No	Yes	Yes	Yes	No	Yes	3	1	3	0	2592000	20	0.1	1	500000	20	16	13867585	0	0	0	0	13867585
21	1	male	47	1	5	5	5	No	No	urbun	Yes	3	Yes	Yes	Yes	21	1	2	No	No	No	No	Yes	Yes	No	No	3	1	6	0	2034000	21	0	0	100000	21	2	1770330	0	0	0	0	1770330
22	1	male	45	3	3	3	3	No	No	rural	No	0	No	Yes	Yes	113	1	1	Yes	Yes	No	Yes	Yes	Yes	No	Yes	3	1	7	0	3375000	22	0	0	1200000	22	7	6196155	0	0	0	0	6196155
23	1	female	31	1	4	6	6	No	No	rural	Yes	1	No	No	Yes	47	1	5	No	No	No	No	No	No	No	No	3	1	23	110000	0	23	0.05	0	60000	23	0	0	0	0	0	0	0
24	1	female	39	1	4	4	2	No	No	urbun	Yes	2	No	No	Yes	106	1	3	No	No	No	No	No	No	No	No	3	2	1	0	328000	24	0.5	0.5	400000	24	0	0	1	590110	0	0	590110
25	1	female	41	4	4	3	6	No	No	urbun	Yes	2	No	Yes	Yes	210	1	3	No	No	No	No	No	No	No	No	3	3	1	0	1300000	25	1	0	300000	25	0	0	0	0	0	0	0
26	1	male	20	5	5	7	2	No	No	urbun	Yes	2	No	No	Yes	207	1	4	No	No	No	No	No	No	No	No	3	5	1	0	2070000	26	1	0	300000	26	0	0	0	0	0	0	0
27	1	male	51	5	4	3	3	No	No	urbun	Yes	2	No	Yes	Yes	76	1	2	Yes	No	No	No	Yes	Yes	Yes	No	3	5	2	0	23745000	27	0	0.5	50000	27	46	40422535	0	0	0	0	40422535
28	1	male	31	5	3	3	2	No	No	urbun	Yes	2	No	No	Yes	36	1	2	Yes	No	No	Yes	Yes	Yes	Yes	No	4	1	8	0	4950000	28	0.2	1	400000	28	90	79664850	0	0	0	0	79664850
29	1	male	45	1	4	2	1	No	No	urbun	Yes	2	No	No	Yes	127	1	1	Yes	Yes	Yes	Yes	Yes	Yes	No	No	4	2	1	0	328000	29	0	1	200000	29	20	17703300	0	0	0	0	17703300
30	1	male	43	3	3	3	3	No	No	urbun	Yes	2	No	Yes	Yes	65	1	2	Yes	No	No	Yes	Yes	Yes	Yes	No	4	3	1	0	1300000	30	0	0	400000	30	1	590110	0	0	0	0	590110
31	1	male	42	1	5	3	3	No	No	urbun	Yes	2	No	Yes	Yes	70	1	8	Yes	No	No	Yes	No	No	No	No	4	5	1	0	2070000	31	0.3	1	20000	31	30	26850005	0	0	0	0	26850005
32	1	male	41	3	3	3	2	No	No	urbun	Yes	2	No	Yes	Yes	62	1	2	Yes	Yes	No	Yes	Yes	Yes	Yes	No	4	5	2	0	23745000	32	1	1	80000	32	90	79664850	0	0	0	0	79664850
33	1	male	43	3	4	3	2	No	No	urbun	Yes	2	No	No	Yes	109	1	2	Yes	Yes	No	Yes	Yes	Yes	No	Yes	4	5	4	0	1168749	33	0	1	100000	33	45	39832425	0	0	0	0	39832425
34	1	male	36	5	3	3	3	No	No	urbun	Yes	2	No	Yes	Yes	147	1	2	Yes	No	No	Yes	Yes	Yes	Yes	No	4	13	1	0	600000	34	0.7	0.6	60000	34	13	11507145	0	0	0	0	11507145
35	1	female	34	1	3	6	6	No	No	urbun	Yes	2	No	No	Yes	73	1	3	Yes	No	No	No	No	No	No	No	4	13	2	200000	0	35	0.05	0.5	60000	35	0	0	0	0	0	0	0
36	1	male	45	4	3	3	2	No	No	urbun	No	0	No	No	Yes	203	1	1	Yes	Yes	No	Yes	Yes	Yes	Yes	No	5	1	8	0	4950000	36	0	1	1050000	36	90	79664850	0	0	0	0	79664850
37	1	male	46	3	5	4	4	No	No	urbun	No	0	No	Yes	Yes	96	1	1	Yes	Yes	Yes	Yes	Yes	No	No	No	5	1	23	900000	0	37	0	0	60000	37	1	885165	0	0	0	0	885165
38	1	male	44	5	3	3	3	No	No	urbun	Yes	2	No	No	Yes	35	1	1	Yes	Yes	No	Yes	No	No	No	No	5	2	1	0	328000	38	0.05	0.2	0	38	5	4425825	0	0	0	0	4425825
39	1	female	50	1	4	3	3	No	No	urbun	Yes	2	No	No	Yes	93	1	3	No	No	No	No	No	No	No	No	5	3	1	0	1300000	39	0.1	0	60000	39	1	885165	0	0	0	0	885165
40	1	male	72	1	5	3	2	No	No	urbun	Yes	2	No	Yes	Yes	29	1	2	No	No	No	No	Yes	Yes	No	No	5	13	1	0	800000	40	0.4	0	600000	40	0	0	0	0	0	0	0
41	1	female	22	1	5	6	6	No	No	urbun	No	0	No	No	Yes	94	1	2	No	No	No	No	Yes	Yes	No	No	5	13	2	600000	0	41	0	0	1200000	41	0	0	0	0	0	0	0
42	1	male	47	1	4	3	1	Yes	Yes	urbun	Yes	2	No	Yes	Yes	180	1	1	Yes	Yes	Yes	Yes	No	No	No	No	6	1	8	0	4950000	42	0	0.2	20000	42	10	8851650	0	0	0	0	8851650
43	1	male	35	1	1	3	3	No	No	urbun	No	0	No	Yes	Yes	101	1	8	Yes	Yes	Yes	Yes	Yes	Yes	Yes	No	6	1	24	0	250000	43	0	0	20000	43	0	295055	0	0	0	0	295055
44	2	female	37	1	5	3	3	No	No	urbun	Yes	2	No	No	Yes	81	1	2	No	No	No	Yes	Yes	Yes	Yes	No	6	1	23	4500000	0	44	0.05	0	20000	44	1	295055	0	0	0	0	295055
45	2	female	39	1	3	4	4	No	No	urbun	Yes	2	No	No	Yes	121	2	3	Yes	Yes	Yes	Yes	No	No	No	No	6	1	25	3000000	0	45	0.05	0	80000	45	1	590110	0	0	0	0	590110
46	2	male	41	1	4	3	3	Yes	Yes	urbun	Yes	2	No	Yes	Yes	154	1	1	Yes	Yes	Yes	Yes	Yes	Yes	Yes	No	6	2	1	0	164000	46	0.35	0.5	20000	46	15	13277475	0	0	0	0	13277475
47	2	female	35	1	4	6	6	No	No	urbun	Yes	2	No	No	Yes	57	1	3	No	No	No	No	Yes	Yes	Yes	No	6	3	1	0	1300000	47	0.35	0	40000	47	0	0	0	0	0	0	0
48	2	male	9	5	3	11	7	No	No	urbun	Yes	2	No	No	Yes	57	1	4	No	No	No	No	No	No	No	No	7	1	8	0	4950000	48	0.35	0	40000	48	0	0	0	0	0	0	0
49	2	female	41	1	4	6	6	No	No	urbun	Yes	2	No	No	Yes	66	1	3	No	No	No	No	No	No	No	No	7	1	23	2500000	0	49	0.3	0	60000	49	0	0	0	0	0	0	0
50	2	male	60	1	5	3	1	Yes	Yes	urbun	Yes	2	No	Yes	Yes	67	2	1	Yes	Yes	No	Yes	No	No	No	No	7	1	25	20000000	0	50	1	1	60000	50	90	79664850	0	0	0	0	79664850
51	2	male	31	5	3	2	2	No	No	urbun	No	0	No	No	Yes	38	1	2	Yes	No	No	Yes	Yes	No	No	No	7	2	1	0	328000	51	0	0	20000	51	0	0	0	0	0	0	0
52	2	male	43	1	4	3	3	No	No	urbun	Yes	2	No	Yes	Yes	107	2	6	Yes	No	No	Yes	No	No	No	No	7	3	1	0	1300000	52	0	0.5	40000	52	0	295055	0	0	0	0	295055
53	2	female	38	1	5	6	6	No	No	urbun	Yes	2	No	No	Yes	107	1	3	No	No	No	No	No	No	No	No	7	13	1	0	600000	53	0	0	80000	53	0	0	1	590110	0	0	590110
54	2	female	33	2	3	3	2	Yes	Yes	urbun	No	0	No	No	No	54	1	3	No	No	No	No	No	No	No	No	8	1	9	0	158413	54	0.05	0.5	720000	54	0	0	0	0	0	0	0
55	2	female	36	1	5	3	7	No	No	rural	Yes	3	Yes	Yes	Yes	32	1	3	No	No	No	No	Yes	Yes	Yes	No	8	1	10	0	290424	55	0.05	0	3400000	55	0	0	0	0	0	0	0
56	2	female	41	4	3	3	3	No	No	urbun	Yes	2	No	Yes	Yes	31	2	3	No	No	No	No	No	No	No	No	8	1	11	0	4392000	56	0.3	0	40000	56	1	590110	0	0	0	0	590110
57	2	male	42	5	4	3	3	No	No	urbun	No	0	No	Yes	Yes	34	1	2	No	No	No	Yes	Yes	Yes	Yes	No	8	1	23	1300000	0	57	0	0	400000	57	0	295055	0	0	0	0	295055
58	2	male	55	4	4	3	3	No	No	urbun	No	0	No	Yes	No	6	2	3	Yes	No	No	Yes	No	No	No	No	8	1	25	1400000	0	58	0	0.3	400000	58	20	17703300	0	0	0	0	17703300
59	2	female	34	3	5	3	1	Yes	Yes	urbun	Yes	2	No	Yes	Yes	49	2	2	No	No	No	No	Yes	Yes	Yes	No	8	2	1	0	492000	59	0	0.3	60000	59	20	17703300	0	0	0	0	17703300
60	2	male	47	3	5	3	2	Yes	Yes	urbun	Yes	2	No	No	Yes	204	2	1	Yes	Yes	Yes	Yes	No	No	No	No	8	3	1	0	1300000	60	1	1	40000	60	90	79664850	0	0	0	0	79664850
61	2	female	25	3	5	3	2	Yes	Yes	urbun	No	0	No	No	Yes	39	1	3	No	No	No	No	No	No	No	No	9	1	5	0	5094000	61	0.3	0.5	900000	61	45	39832425	0	0	0	0	39832425
62	2	male	31	5	3	3	2	Yes	Yes	urbun	No	0	No	No	Yes	48	1	1	Yes	Yes	Yes	Yes	Yes	Yes	Yes	Yes	9	1	6	0	2034000	62	0	1	400000	62	90	79664850	0	0	0	0	79664850
63	2	male	32	3	4	3	3	No	No	urbun	No	0	No	Yes	Yes	8	1	2	No	No	No	No	Yes	Yes	Yes	No	9	2	1	0	656000	63	0	0.5	400000	63	1	590110	0	0	0	0	590110
64	2	female	14	5	5	7	7	No	No	urbun	No	0	No	No	Yes	42	1	4	No	No	No	No	No	No	No	No	9	3	1	0	1300000	64	0	0	20000	64	0	0	0	0	0	0	0
65	2	male	36	4	4	3	2	Yes	Yes	urbun	No	0	No	No	Yes	37	1	1	Yes	Yes	Yes	Yes	Yes	Yes	Yes	No	9	5	1	0	2070000	65	0	0.5	500000	65	30	26554950	0	0	0	0	26554950
66	2	male	47	3	3	3	1	Yes	Yes	urbun	No	0	No	Yes	Yes	25	2	1	Yes	Yes	Yes	Yes	Yes	Yes	Yes	No	9	5	2	0	23745000	66	0	0.5	20000	66	45	39832425	0	0	0	0	39832425
67	3	male	41	1	4	4	4	No	No	urbun	Yes	3	No	Yes	Yes	18	1	8	No	No	No	No	No	No	No	No	9	5	4	0	1168749	67	0.2	0	1200000	67	1	885165	0	0	0	0	885165
68	3	female	37	1	4	6	6	No	No	urbun	Yes	3	No	No	Yes	18	1	3	No	No	No	No	No	No	No	No	9	5	5	5000000	0	68	0.2	0	1200000	68	0	0	0	0	0	0	0
69	3	male	45	1	5	3	4	No	No	urbun	Yes	2	No	Yes	Yes	210	1	1	Yes	Yes	Yes	Yes	No	No	No	No	9	8	2	4500000	0	69	0	0	600000	69	0	0	0	0	0	0	0
70	3	female	62	4	3	5	10	Yes	Yes	urbun	Yes	3	Yes	Yes	Yes	268	1	5	No	No	No	No	No	No	No	No	9	9	2	3500000	0	70	0.05	0.4	240000	70	90	79664850	0	0	0	0	79664850
71	3	female	26	1	5	3	6	No	No	urbun	Yes	2	No	No	Yes	39	1	3	No	No	No	No	No	No	No	Yes	9	11	2	5000000	0	71	0	0	3200000	71	0	0	0	0	0	0	0
72	3	male	40	5	6	4	4	No	No	urbun	Yes	3	Yes	Yes	Yes	75	1	2	Yes	Yes	Yes	No	Yes	Yes	Yes	Yes	9	13	1	0	200000	72	0.3	0	400000	72	1	590110	0	0	0	0	590110
73	3	male	61	4	3	3	3	No	No	urbun	Yes	3	No	Yes	Yes	16	1	2	Yes	No	No	Yes	Yes	Yes	Yes	No	10	1	8	0	4950000	73	0	0.5	400000	73	1	590110	0	0	0	0	590110
74	3	male	38	2	5	3	3	No	No	urbun	Yes	2	No	No	Yes	31	1	2	No	No	No	No	Yes	Yes	Yes	No	10	1	23	2200000	0	74	0.1	0	1000000	74	1	590110	0	0	0	0	590110
75	3	female	41	1	4	6	6	No	No	urbun	Yes	2	No	No	Yes	47	1	2	No	No	No	No	Yes	Yes	Yes	Yes	10	2	1	0	328000	75	0.1	0	900000	75	0	0	0	0	0	0	0
76	3	male	45	1	3	3	3	No	No	urbun	Yes	2	No	Yes	Yes	88	3	2	Yes	No	No	Yes	Yes	Yes	No	No	10	3	1	0	1300000	76	0	0	60000	76	0	0	0	0	0	0	0
77	3	female	8	5	3	0	7	No	No	urbun	Yes	3	No	No	Yes	76	1	4	No	No	No	No	No	No	No	No	10	13	1	0	400000	77	0	0	3000000	77	0	0	0	0	0	0	0
78	3	male	34	1	4	5	5	No	No	urbun	Yes	3	No	Yes	Yes	96	1	2	No	No	No	No	Yes	Yes	No	No	10	13	2	400000	0	78	0.05	0	2000000	78	2	1770330	0	0	0	0	1770330
79	3	male	48	5	3	3	3	No	No	urbun	No	0	No	No	Yes	136	3	2	Yes	Yes	Yes	Yes	Yes	Yes	Yes	No	11	1	8	0	4950000	79	1	1	500000	79	31	27440115	0	0	4	3540660	3980775
80	3	male	55	3	3	3	3	No	No	urbun	Yes	2	No	Yes	Yes	16	3	2	Yes	No	No	Yes	Yes	Yes	No	No	11	2	1	0	492000	80	0.35	0	1500000	80	1	885165	0	0	0	0	885165
81	3	female	47	1	4	6	6	No	No	urbun	Yes	2	No	No	Yes	89	1	3	No	No	No	No	No	No	No	No	11	3	1	0	1300000	81	0	0	400000	81	0	0	1	590110	0	0	590110
82	3	female	31	3	4	3	2	Yes	Yes	urbun	Yes	2	No	No	No	125	2	3	No	No	No	No	No	No	No	No	11	5	1	0	2070000	82	0.05	1	30000	82	90	79664850	0	0	0	0	79664850
83	3	male	58	1	3	3	3	No	No	urbun	Yes	2	No	Yes	Yes	291	1	1	Yes	Yes	Yes	Yes	Yes	Yes	Yes	No	11	13	1	0	400000	83	0.05	0.9	500000	83	1	885165	0	0	0	0	885165
84	3	male	35	1	5	3	2	No	No	urbun	Yes	3	No	Yes	Yes	150	1	2	Yes	Yes	Yes	Yes	Yes	Yes	No	No	11	13	2	120000	0	84	0	0	200000	84	0	0	0	0	0	0	0
85	3	female	27	1	5	6	6	No	No	urbun	Yes	3	No	No	Yes	266	1	4	No	No	No	No	No	No	No	No	12	1	12	0	3600000	85	0	0	100000	85	0	0	0	0	0	0	0
86	3	female	46	4	5	3	3	No	No	urbun	Yes	2	No	Yes	Yes	24	1	2	No	No	No	No	Yes	Yes	Yes	No	12	1	4	0	2547000	86	0.05	0	20000	86	0	295055	0	0	0	0	295055
87	3	male	58	2	3	3	3	No	No	urbun	Yes	3	No	Yes	Yes	1	3	2	No	No	No	No	Yes	Yes	Yes	No	12	1	23	15000000	0	87	0.3	0	400000	87	1	590110	0	0	0	0	590110
88	3	female	4	5	1	0	0	No	No	urbun	Yes	2	No	No	Yes	25	1	4	No	No	No	No	No	No	No	No	12	2	1	0	492000	88	0.05	0	300000	88	0	0	3	2655495	0	0	2655495
89	3	male	60	1	5	3	8	No	No	urbun	Yes	2	No	Yes	Yes	87	1	2	No	No	No	No	Yes	Yes	No	No	12	3	1	0	1300000	89	0	0	600000	89	0	0	0	0	0	0	0
90	3	female	50	4	1	4	4	No	No	urbun	Yes	3	No	Yes	Yes	58	1	3	No	No	No	No	No	No	No	No	12	5	1	0	2070000	90	0	0	50000	90	1	295055	0	0	0	0	295055
91	3	male	57	1	5	8	8	No	No	urbun	Yes	4	Yes	Yes	Yes	163	1	1	Yes	Yes	Yes	Yes	No	No	No	No	12	5	2	0	23745000	91	0	0	70000	91	0	0	0	0	0	0	0
92	3	female	53	1	3	6	6	No	No	urbun	Yes	3	No	No	Yes	18	1	3	No	No	No	No	No	No	No	No	12	13	1	0	400000	92	0.2	0	250000	92	0	0	0	0	0	0	0
93	3	female	41	1	4	6	6	No	No	urbun	Yes	2	No	No	Yes	97	1	3	No	No	No	No	Yes	Yes	No	No	13	1	12	0	3600000	93	0.8	0	200000	93	0	0	1	885165	0	0	885165
94	3	male	45	1	3	3	3	No	No	urbun	Yes	2	No	Yes	Yes	97	1	1	Yes	Yes	Yes	Yes	Yes	Yes	No	No	13	1	4	0	2547000	94	0.8	0	200000	94	2	1770330	0	0	0	0	1770330
95	3	female	45	3	3	6	6	No	No	urbun	Yes	1	No	No	Yes	113	1	3	No	No	No	No	No	No	No	No	13	1	23	1000000	0	95	1	1	500000	95	90	79664850	0	0	0	0	79664850
96	3	female	3	5	0	0	0	No	No	rural	Yes	2	No	No	Yes	33	1	4	No	No	No	No	No	No	No	No	13	2	1	0	492000	96	0	0	200000	96	0	0	0	0	0	0	0
97	3	male	43	1	3	3	3	No	No	rural	Yes	2	No	Yes	Yes	57	2	5	Yes	No	No	Yes	No	No	No	No	13	3	1	0	1300000	97	1	1	200000	97	45	39832425	0	0	0	0	39832425
98	3	female	33	1	4	6	6	No	No	urbun	Yes	3	No	No	Yes	70	1	3	No	No	No	No	No	No	No	No	13	5	1	0	2070000	98	0	0	60000	98	0	0	0	0	0	0	0
99	3	female	46	4	3	3	3	No	No	rural	Yes	2	No	Yes	Yes	140	1	3	No	No	No	No	No	No	No	No	13	5	2	0	23745000	99	0	0	200000	99	1	590110	0	0	0	0	590110
100	3	female	44	1	3	6	6	No	No	rural	No	0	No	No	Yes	57	1	3	No	No	No	No	No	No	No	No	14	1	1	0	3492000	100	1	1	360000	100	0	0	1	885165	0	0	885165
101	3	male	33	2	6	3	3	No	No	urbun	Yes	3	No	Yes	Yes	38	1	2	Yes	No	No	No	Yes	Yes	Yes	No	14	1	3	0	2592000	101	0	0	600000	101	1	885165	0	0	0	0	885165
102	3	female	38	1	3	6	6	No	No	urbun	Yes	3	No	No	Yes	76	1	3	No	No	No	No	No	No	No	No	14	1	2	0	1710000	102	0.1	0	1000000	102	0	0	0	0	0	0	0
103	3	male	34	3	4	3	3	No	No	urbun	Yes	2	No	No	Yes	6	1	2	No	No	No	No	Yes	Yes	Yes	No	14	1	24	0	250000	103	0	0	600000	103	1	885165	0	0	0	0	885165
104	3	female	35	1	5	6	6	No	No	urbun	Yes	3	No	No	Yes	4	1	8	No	No	No	No	No	No	No	No	14	1	23	1000000	0	104	0	0	40000	104	0	0	1	590110	0	0	590110
105	3	male	40	1	5	4	4	No	No	urbun	Yes	3	No	Yes	Yes	4	1	8	No	No	No	No	No	No	No	No	14	1	25	3000000	0	105	0	0	60000	105	0	0	0	0	0	0	0
106	3	male	50	1	5	3	3	No	No	urbun	Yes	3	No	Yes	Yes	18	1	2	Yes	No	No	No	Yes	Yes	No	No	14	2	1	0	164000	106	0	0	250000	106	0	0	0	0	0	0	0
107	3	female	42	1	5	6	6	No	No	urbun	Yes	3	No	No	Yes	62	1	3	No	No	No	No	No	No	No	No	14	2	4	900000	0	107	0.05	0	200000	107	0	0	1	590110	0	0	590110
108	3	male	50	1	3	3	3	No	No	urbun	Yes	3	No	Yes	Yes	65	1	2	No	No	No	No	Yes	Yes	No	No	14	3	1	0	1300000	108	1	0.5	200000	108	31	27145060	0	0	0	0	27145060
109	3	female	43	4	3	3	3	No	No	urbun	Yes	1	No	Yes	Yes	47	1	3	No	No	No	No	No	No	No	No	14	5	1	0	2070000	109	0	0	120000	109	1	590110	0	0	0	0	590110
110	3	male	14	5	4	0	7	No	No	urbun	Yes	1	No	No	Yes	47	1	4	No	No	No	No	No	No	No	No	14	5	2	0	23745000	110	0	0	120000	110	0	0	0	0	0	0	0
111	3	female	8	5	3	0	7	No	No	urbun	Yes	1	No	No	Yes	47	1	4	No	No	No	No	No	No	No	No	14	5	5	1200000	0	111	0	0	120000	111	0	0	0	0	0	0	0
112	3	male	40	1	5	3	3	No	No	urbun	Yes	2	No	Yes	Yes	72	1	2	Yes	No	No	Yes	Yes	Yes	No	No	14	13	1	0	800000	112	0.05	0	40000	112	90	79664850	1	590110	0	0	80254960
113	3	female	44	1	5	4	4	No	No	urbun	Yes	3	No	No	Yes	149	3	8	No	No	No	No	Yes	No	No	No	15	1	8	0	4950000	113	0.3	0.3	60000	113	0	0	0	0	0	0	0
114	3	male	40	1	3	4	4	No	No	urbun	Yes	3	No	Yes	Yes	155	1	1	Yes	Yes	Yes	No	No	No	No	No	15	1	23	1000000	0	114	0	0	240000	114	1	885165	0	0	0	0	885165
115	3	male	34	3	3	3	3	No	No	urbun	Yes	2	No	No	Yes	72	1	1	Yes	Yes	Yes	Yes	No	No	No	No	15	1	25	900000	0	115	0	1	400000	115	1	590110	0	0	0	0	590110
116	3	female	43	1	4	6	6	No	No	urbun	Yes	2	No	No	Yes	49	1	2	Yes	No	No	No	Yes	Yes	Yes	No	15	2	1	0	164000	116	0	0	40000	116	0	0	1	590110	0	0	590110
117	3	female	40	1	3	3	3	No	No	urbun	Yes	1	No	No	Yes	62	1	3	No	No	No	No	No	No	No	No	15	2	2	450000	0	117	0	0	160000	117	1	590110	0	0	0	0	590110
118	3	male	53	3	4	3	2	Yes	Yes	urbun	No	0	No	Yes	No	183	3	1	Yes	Yes	Yes	Yes	Yes	Yes	Yes	No	15	3	1	0	1300000	118	0.8	1	200000	118	90	79664850	0	0	0	0	79664850
119	3	male	10	5	3	7	7	No	No	urbun	Yes	2	No	No	Yes	30	1	4	No	No	No	No	No	No	No	No	15	5	1	0	2070000	119	0	0	300000	119	0	0	1	590110	0	0	590110
120	3	female	58	1	1	6	6	No	No	urbun	Yes	2	No	No	Yes	18	1	8	No	No	No	No	No	No	No	No	15	5	2	0	23745000	120	0	0	40000	120	0	0	0	0	0	0	0
121	3	male	60	1	3	3	3	No	No	urbun	Yes	2	No	Yes	Yes	18	3	8	No	No	No	No	No	No	No	No	15	5	5	1200000	0	121	0.3	0.5	40000	121	45	39832425	0	0	0	0	39832425
122	3	male	35	1	4	3	3	No	No	urbun	Yes	2	Yes	Yes	Yes	164	1	2	Yes	No	No	Yes	Yes	Yes	Yes	No	16	1	8	0	4950000	122	0.3	1	60000	122	90	79664850	0	0	0	0	79664850
123	3	male	46	3	3	1	1	No	No	urbun	Yes	6	No	No	Yes	162	1	1	Yes	Yes	Yes	Yes	No	No	No	No	16	1	23	10000000	0	123	0	0.1	750000	123	10	8851650	0	0	0	0	8851650
124	3	male	58	3	3	2	1	Yes	No	urbun	Yes	6	No	No	Yes	145	1	2	Yes	Yes	Yes	Yes	Yes	Yes	Yes	No	16	1	25	40000000	0	124	0	0.1	250000	124	10	8851650	0	0	0	0	8851650
125	3	male	62	1	6	10	10	No	No	urbun	Yes	3	Yes	Yes	Yes	8	1	8	No	No	No	No	No	No	No	No	16	2	1	0	328000	125	0.05	0	500000	125	0	0	0	0	0	0	0
126	3	male	48	1	4	3	3	No	No	rural	Yes	2	No	Yes	Yes	53	1	1	Yes	Yes	Yes	Yes	Yes	Yes	Yes	No	16	2	2	900000	0	126	0.2	0.5	200000	126	1	590110	0	0	0	0	590110
127	3	female	43	1	6	5	5	No	No	urbun	Yes	2	Yes	No	Yes	71	1	2	No	No	No	No	Yes	Yes	No	No	16	2	4	1000000	0	127	0	0	200000	127	1	1180220	0	0	0	0	1180220
128	3	male	51	5	5	3	2	Yes	Yes	urbun	Yes	2	No	Yes	Yes	275	1	1	Yes	Yes	Yes	Yes	Yes	Yes	Yes	Yes	16	3	1	0	1300000	128	0	1	600000	128	90	79664850	0	0	0	0	79664850
129	3	male	56	5	4	3	10	Yes	No	urbun	Yes	3	No	Yes	Yes	52	1	2	No	No	No	No	Yes	Yes	Yes	No	16	5	1	0	2070000	129	0.15	0.5	60000	129	90	79664850	0	0	0	0	79664850
130	3	male	36	1	5	3	2	Yes	Yes	urbun	Yes	2	No	Yes	Yes	100	1	1	Yes	Yes	No	No	Yes	Yes	No	No	16	5	2	0	23745000	130	0.2	0.5	40000	130	20	17703300	0	0	0	0	17703300
131	3	male	37	5	5	3	3	No	No	urbun	Yes	3	No	No	Yes	50	1	2	No	No	No	Yes	Yes	Yes	Yes	No	16	5	5	5000000	0	131	0.1	0	200000	131	0	295055	0	0	0	0	295055
132	3	male	43	1	4	3	2	Yes	Yes	urbun	Yes	2	Yes	Yes	Yes	173	1	1	Yes	Yes	Yes	No	No	No	No	No	16	8	2	5000000	0	132	0.1	1	200000	132	90	79664850	0	0	0	0	79664850
133	3	male	37	5	5	1	1	No	No	urbun	Yes	2	Yes	No	Yes	108	1	1	Yes	Yes	Yes	No	No	No	No	No	17	1	8	0	4950000	133	0	0	40000	133	0	0	0	0	0	0	0
134	3	male	60	3	5	3	3	No	No	urbun	Yes	2	No	Yes	Yes	181	1	1	Yes	Yes	Yes	Yes	No	No	No	No	17	1	22	0	295000	134	0	0	40000	134	1	590110	0	0	0	0	590110
135	3	male	39	3	4	3	3	No	No	urbun	Yes	1	No	Yes	No	10	4	2	Yes	No	No	No	Yes	Yes	Yes	No	17	1	23	1000000	0	135	0.8	1	3000000	135	30	26554950	0	0	0	0	26554950
136	3	female	42	3	4	4	1	Yes	Yes	urbun	Yes	2	No	No	Yes	29	1	3	No	No	No	No	No	No	No	No	17	2	1	0	328000	136	0.1	0.2	40000	136	15	13277475	0	0	0	0	13277475
137	3	female	49	4	1	6	6	No	No	urbun	Yes	3	No	No	Yes	40	1	8	No	No	No	No	No	No	No	No	17	3	1	0	1300000	137	0	0	20000	137	0	0	0	0	0	0	0
138	3	female	61	4	2	6	6	No	No	urbun	Yes	2	No	No	Yes	117	3	3	No	No	No	No	No	No	No	No	17	5	1	0	2070000	138	0	0	0	138	0	0	0	0	0	0	0
139	3	male	45	3	4	3	2	Yes	Yes	urbun	Yes	2	No	No	Yes	100	1	1	Yes	Yes	Yes	No	No	No	No	No	17	5	2	0	23745000	139	0.2	0.7	40000	139	0	0	0	0	0	0	0
140	4	female	46	3	4	6	6	No	No	urbun	No	0	No	No	No	15	1	7	Yes	Yes	No	Yes	No	No	No	No	17	5	4	0	1168749	140	0	0	0	140	0	0	0	0	0	0	0
141	4	female	35	4	5	4	6	Yes	Yes	urbun	Yes	2	No	Yes	Yes	169	3	3	No	No	No	No	No	No	No	No	17	13	1	0	1200000	141	0	1	500000	141	90	79664850	0	0	0	0	79664850
142	4	male	46	3	4	3	3	No	No	urbun	Yes	3	No	No	Yes	44	1	1	Yes	Yes	No	Yes	Yes	Yes	Yes	No	18	1	8	0	4950000	142	0	0	900000	142	1	885165	0	0	0	0	885165
143	4	female	54	2	4	3	6	Yes	Yes	urbun	Yes	2	No	Yes	Yes	186	1	3	No	No	No	No	No	No	No	No	18	1	22	0	295000	143	0	1	150000	143	90	79664850	0	0	0	0	79664850
144	4	female	12	5	3	0	0	No	No	urbun	Yes	3	No	No	Yes	112	1	4	No	No	No	No	No	No	No	No	18	2	1	0	328000	144	0	0	0	144	0	0	0	0	0	0	0
145	4	female	45	4	3	6	6	No	No	urbun	Yes	3	No	Yes	Yes	202	1	3	No	No	No	No	No	No	No	No	18	3	1	0	1300000	145	1	1	2800000	145	0	0	0	0	0	0	0
146	4	male	47	1	3	5	1	Yes	Yes	urbun	Yes	3	No	Yes	Yes	150	1	5	No	No	No	No	No	No	No	No	18	5	1	0	2070000	146	0.2	1	2100000	146	90	79664850	0	0	90	79664850	159329700
147	4	female	63	4	1	6	6	No	No	rural	Yes	2	No	Yes	Yes	165	3	1	Yes	Yes	Yes	Yes	No	No	No	No	18	5	2	0	23745000	147	0	0	60000	147	0	0	0	0	90	79664850	79664850
148	4	male	36	5	1	3	2	No	No	rural	Yes	2	No	No	Yes	170	1	1	Yes	Yes	Yes	Yes	No	No	No	No	18	5	4	0	1168749	148	0	1	60000	148	90	79664850	0	0	0	0	79664850
149	4	male	38	3	4	3	1	Yes	Yes	urbun	No	0	No	No	Yes	139	1	1	Yes	Yes	Yes	Yes	Yes	Yes	No	No	19	1	8	0	4950000	149	0	1	150000	149	90	79664850	0	0	0	0	79664850
150	4	male	38	1	5	4	4	No	No	urbun	Yes	3	No	Yes	Yes	30	1	2	No	No	No	No	Yes	Yes	Yes	No	19	1	24	0	1413000	150	0	0	600000	150	0	0	0	0	0	0	0
151	4	female	43	4	3	3	6	No	No	rural	Yes	1	No	Yes	Yes	112	1	3	No	No	No	No	No	No	No	No	19	1	23	1000000	0	151	0	0	60000	151	0	0	0	0	0	0	0
152	4	male	45	3	4	3	3	No	No	urbun	No	0	No	Yes	Yes	34	1	3	Yes	No	No	Yes	No	No	No	No	19	2	1	0	492000	152	0	0.5	150000	152	45	39832425	0	0	0	0	39832425
153	4	female	65	1	3	6	6	No	No	urbun	Yes	4	Yes	No	Yes	57	1	3	No	No	No	No	No	No	No	No	19	3	1	0	1300000	153	0	0	600000	153	0	0	0	0	0	0	0
154	4	male	67	1	4	10	10	No	No	urbun	Yes	4	Yes	Yes	Yes	11	1	2	No	No	No	No	Yes	Yes	Yes	No	19	5	1	0	2070000	154	0	0	600000	154	0	0	0	0	0	0	0
155	4	male	42	1	3	3	3	No	No	urbun	No	0	No	Yes	Yes	82	1	2	No	No	No	No	Yes	Yes	No	No	19	5	2	0	23745000	155	0	0.8	500000	155	32	28325280	0	0	0	0	28325280
156	4	female	49	1	3	6	6	No	No	urbun	Yes	3	No	No	Yes	31	1	3	No	No	No	No	No	No	No	No	19	5	4	0	1168749	156	0	0	600000	156	0	0	0	0	0	0	0
157	4	male	7	5	3	0	0	No	No	urbun	Yes	3	No	No	Yes	31	4	4	No	No	No	No	No	No	No	No	19	5	5	800000	0	157	0	0	600000	157	0	0	0	0	0	0	0
[truncated: 28 more columns]
